# Supplementary material for: Phytochemicals with Chemopreventive Activity Obtained from the Thai Medicinal Plant Mammea siamensis (Miq.) T. Anders.: Isolation and Structure Determination of New Prenylcoumarins with Inhibitory Activity against Aromatase
Source: Int J Mol Sci. 2022 Sep 23;23(19):11233. doi: 10.3390/ijms231911233 (PMC9570088; doi:10.3390/ijms231911233)
Supplement: Supplementary file 1 [file ijms-23-11233-s001.zip]

Archive with 1 entries (1 files):
- ijms-1924807-supplementary.pdf
